# Supplementary material for: Onchocerciasis transmission in Ghana: the human blood index of sibling species of the Simulium damnosum complex
Source: Parasit Vectors. 2016 Aug 5;9:432. doi: 10.1186/s13071-016-1703-2 (PMC4975878; doi:10.1186/s13071-016-1703-2)
Supplement: Additional file 1: — Bird species recorded in the study. (XLSX 24 kb) [file 13071_2016_1703_MOESM1_ESM.xlsx]

## Sheet: Species of birds
Lamberton PHL, Cheke RA, Walker M, Winskill P, Crainey JL, Boakye DA, Osei-Atweneboana MY, Tirados I, Wilson MD, Tetteh-Kumah A, Otoo S, Post RJ and Basañez MG.
Onchocerciasis transmission in Ghana: the human blood index of sibling species of the Simulium damnosum complex
Supplementary Material
Species of birds recorded at the study sites (R). Those also noted during transect surveys are denoted as RT .
Avian nomenclature and sequence follows Dowsett-Lemaire, F. & Dowsett, R.J. (2014) The Birds of Ghana. Tauraco Press, Liège, Belgium.
											SITES
								Agborlekame	Asubende	Asukawkaw	Bosomase	Dodi Papase	Gyankobaa	Pillar83 (=Djodji)
Helmeted Guineafowl Numida meleagris								RT
Stone Partridge Ptilopachus petrosus											R			RT
Double-spurred Francolin Francolinus bicalcaratus										R				RT
Ahanta Francolin Pternistis ahantensis											R
Red-eyed Dove Streptopelia semitorquata								RT	RT	R	RT		RT	RT
Vinaceous Dove Streptopelia vinacea								RT	RT	RT		RT	RT	RT
Laughing Dove Streptopelia senegalensis								RT	RT	R		R	R	RT
African Green Pigeon Treron calvus										RT	RT		RT	RT
Black-billed Wood Dove Turtur abyssinicus								R	RT
Blue-spotted Wood Dove Turtur afer								RT	RT	R	RT	R	RT	RT
Tambourine Dove Turtur tympanistria												RT
Namaqua Dove Oena capensis									RT
Standard-winged Nightjar Caprimulgus longipennis									R
Sabine's Spinetail Rhaphidura sabini												RT
African Palm Swift Cypsiurus parvus								RT		RT	RT	RT	R	RT
Alpine Swift Tachymarptis melba													R	RT
Mottled Swift Tachymarptis aequatorialis														R
African White-rumped Swift Apus caffer														R
Little Swift Apus affinis											R	RT		R
Pallid Swift Apus pallidus														R
Common Swift Apus apus										R	R		R	R
Senegal Coucal Centropus senegalensis									RT	RT	R	RT	RT	RT
Yellowbill Ceuthmochares aereus												RT	RT	R
Levaillant's Cuckoo Clamator levaillantii									RT			R		RT
Klaas's Cuckoo Chrysococcyx klaas								RT		RT	RT	RT	RT	RT
African Emerald Cuckoo Chrysococcyx cupreus										R	R	RT	RT
Didric Cuckoo Chrysococcyx caprius										R	R	RT	RT	R
African Cuckoo Cuculus gularis								RT
Black Crake Zapornia flavirostra									R	R
Black-bellied Bustard Lissotis melanogaster									R
Western Grey Plantain-eater Crinifer piscator								RT	RT	R				RT
Green Turaco Tauraco persa										RT	R	RT		RT
Violet Turaco Musophaga violacea								RT	R
Hamerkop Scopus umbretta										RT				R
Green-backed Heron Butorides striata									RT	R	R
Cattle Egret Bubulcus ibis								RT	RT	R	RT	RT
Grey Heron Ardea cinerea									R
Little Egret Egretta garzetta													RT	R
Long-tailed Cormorant Microcarbo africanus									RT
Senegal Thick-knee Burhinus senegalensis										RT
Spotted Thick-knee Burhinus capensis										R
African Wattled Lapwing Vanellus senegallus									RT
African Jacana Actophilornis africanus													RT
Little Stint Calidris minuta										RT
Common Sandpiper Actitis hypoleucos									RT	RT	R	R	R	R
Rock Pratincole Glareola nuchalis											R
African Harrier-hawk Polyboroides typus										R	R	R
Palm-nut Vulture Gypohierax angolensis										R
Hooded Vulture Necrosyrtes monachus										R	R	RT	R
Long-crested Eagle Lophaetus occipitalis										R
Tawny Eagle Aquila rapax										R				R
African Hawk Eagle Aquila spilogaster														R
Ayres's Hawk Eagle Hieraaeatus ayresii														R
Lizard Buzzard Kaupifalco monogrammicus									RT	R		R	R	R
Gabar Goshawk Micronisus gabar										RT				R
African Goshawk Accipiter tachiro									R			R	RT	R
Shikra Accipiter badius								R	R
Black Sparrowhawk Accipiter melanoleucus										R
Black Kite Milvus migrans								R	RT	RT	RT	RT		RT
Grasshopper Buzzard Butastur rufipennis								R	RT
Red-necked Buzzard Buteo auguralis								RT		R	RT	R	R	R
Pearl-spotted Owlet Glaucidium perlatum									R					R
Spotted Eagle Owl Bubo africanus										R
Fraser's Eagle Owl Bubo poensis										R
African Pied Hornbill Lophoceros fasciatus									R	RT	RT	RT	RT	RT
African Grey Hornbill Tockus nasutus								RT	RT	R	R
White-crested Hornbill Horizocerus albocristatus													R
Piping Hornbill Bycanistes fistulator										RT	RT			R
Green Wood-hoopoe Phoeniculus purpureus								R
Black Scimitarbill Rhinopomastus aterrimus														R
Willcocks's Honeyguide Indicator willcocksi												R
Greater Honeyguide Indicator indicator								R
Cardinal Woodpecker Dendropicos fuscescens														R
Grey Woodpecker Mesopicos goertae														R
Bristle-nosed Barbet Gymnobucco peli												R	R
Naked-faced Barbet Gymnobucco calvus													R
Speckled Tinkerbird Pogoniulus scolopaceus												RT
Red-rumped Tinkerbird Pogoniulus atroflavus											R		R
Yellow-throated Tinkerbird Pogoniulus subsulphureus											R		R
Yellow-rumped Tinkerbird Pogoniulus bilineatus											RT	RT	RT
Yellow-fronted Tinkerbird Pogoniulus chrysoconus								RT		R		RT		RT
Hairy-breasted Barbet Tricholaema hirsuta												R
Vieillot's Barbet Lybius vieilloti												R
Double-toothed Barbet Pogonornis bidentatus														R
Bearded Barbet Pogonornis dubius								R						RT
Yellow-billed Barbet Trachylaemus purpuratus													RT	R
White-throated Bee-eater Merops albicollis										R	R	RT	R	RT
Rosy Bee-eater Merops malimbicus											RT
European Bee-eater Merops apiaster														R
Little Bee-eater Merops pusillus										R				RT
Abyssinian Roller Coracias abyssinicus								R	R
Blue-bellied Roller Coracias cyanogaster									R
Blue-throated Roller Eurystomus gularis											R	RT	R	R
Broad-billed Roller Eurystomus glaucurus														R
African Pygmy Kingfisher Ispidina pictus											R		RT	RT
Malachite Kingfisher Corythornis cristata										R
Shining-blue Kingfisher Alcedo quadribrachys										R	R		R	R
Giant Kingfisher Megaceryle maxima									R	R		R	RT
Grey-headed Kingfisher Halcyon leucocephala								RT		RT				RT
Blue-breasted Kingfisher Halcyon malimbica								R						RT
Woodland Kingfisher Halcyon senegalensis										RT	RT	RT	RT	RT
Common Kestrel Falco tinnunculus														R
Grey Kestrel Falco ardosiaceus													RT	R
Eurasian Hobby Falco subbuteo									R			RT
African Hobby Falco cuvierii									R	R		R	R	R
Lanner Falcon Falco biarmicus								RT				R	RT
Brown-necked Parrot Poicephalus robustus													R
Senegal Parrot Poicephalus senegalus									RT
Red-shouldered Cuckoo-Shrike Campephaga phoenicea														RT
White-breasted Cuckoo-Shrike Ceblepyris pectoralis									RT
African Golden Oriole Oriolus auratus								RT		R
Western Black-headed Oriole Oriolus brachyrhynchus												RT
Black-winged Oriole Oriolus nigripennis											R	R	R	R
Shrike-flycatcher Megabyas flammulatus												R
Black-and-White Flycatcher Bias musicus												RT
Red-billed Helmet-shrike Prionops caniceps												R
Senegal Batis Batis sengalensis								R		R
Common Wattle-eye Platysteira cyanea								RT	R	RT	RT	RT	RT
Brubru Nilaus afer								R
Northern Puffback Dryoscopus gambensis										R		R
Black-crowned Tchagra Tchagra senegalus									R	RT				RT
Yellow-crowned Gonolek Laniarius barbarus								RT						RT
Sulfur-breasted Bush-Shrike Chlorophoneus sulfureopectus								RT	RT
Many-coloured Bush-shrike Chlorophoneus multicolor											R
Grey-headed Bush-Shrike Malacanotus blanchoti								R			RT			RT
Fork-tailed Drongo Dicrurus adsimilis								RT	RT			RT	RT	RT
Velvet-mantled Drongo Dicrurus modestus													RT
Yellow-billed Shrike Corvinella corvina								R
Pied Crow Corvus albus									R	R	R	RT	R	RT
African Paradise Flycatcher Terpsiphone viridis								RT	RT	R		RT		R
Red-bellied Paradise Flycatcher Terpsiphone rufiventer								R	RT	RT		R	RT	R
Brown Sunbird Anthreptes gabonicus											R
Western Violet-backed Sunbird Anthreptes longuemarei													R
Green Sunbird Anthreptes rectirostris												RT
Collared Sunbird Hedydipna collaris										RT	RT	RT	RT	RT
Olive Sunbird Cyanomitra olivacea										R	RT	RT	RT	RT
Green-headed Sunbird Cyanomitra verticalis												RT
Blue-throated Brown Sunbird Cyanomitra cyanolaema												RT
Scarlet-chested Sunbird Chalcomitra senegalensis									RT
Buff-throated Sunbird Chalcomitra adelberti											R	R	R	R
Variable Sunbird Cinnyris venustus														RT
Olive-bellied Sunbird Cinnyris chloropygius											RT	RT	RT	R
Copper Sunbird Cinnyris cupreus								RT		RT	R
Splendid Sunbird Cinnyris coccinigastrus										RT	R	RT	RT	RT
Beautiful Sunbird Cinnyris pulchellus								RT
Johanna's Sunbird Cinnyris johannae													R
Superb Sunbird Cinnyris superbus												RT	RT	R
Black-necked Weaver Ploceus nigricollis								RT		R		RT		RT
Vitelline Masked Weaver Ploceus vitellinus										RT				RT
Vieillot's Black Weaver Ploceus nigerrimus											RT		RT
Village Weaver Ploceus cucullatus								R		RT	R	RT	R	R
Yellow-mantled Weaver Ploceus tricolor														R
Compact Weaver Ploceus superciliosus										R				RT
Red-vented Malimbe Malimbus scutatus													R
Red-headed Malimbe Malimbus rubricollis												RT	RT	R
Black-winged Bishop Euplectes hordeaceus													R
Northern Red Bishop Euplectes franciscanus								RT					RT	RT
Yellow-mantled Whydah Euplectes macroura										R
Grey-headed Negrofinch Nigrita canicapillus										R	RT	RT	RT	RT
Chestnut-breasted Negrofinch Nigrita bicolor												RT	RT
Western Bluebill Spermophaga haematina													RT
Bar-breasted Firefinch Lagonosticta rufopicta										R
Red-billed Firefinch Lagonosticta senegala										RT
Black-bellied Firefinch Lagonosticta rara								RT						RT
Blue-billed Firefinch Lagonosticta rubricata														R
Black-faced Firefinch Lagonosticta larvata								RT
Orange-cheeked Waxbill Estrilda melpoda								RT		RT	R		RT	RT
Common Waxbill Estrilda astrild								RT
Bronze Mannikin Lonchura cucullata								RT	RT	RT	RT	RT	RT	RT
Black-and-White Mannikin Lonchura bicolor										RT
Pin-tailed Widow Vidua macroura										RT			RT	R
Northern Grey-headed Sparrow Passer griseus										R		R
African Pied Wagtail Motacilla aguimp										RT	R		R	RT
Plain-backed Pipit Anthus leucophrys											RT
Tree Pipit Anthus trivialis								RT
African Blue Flycatcher Elminia longicauda								RT
White-winged Black Tit Parus leucomelas									RT
Green Hylia Hylia prasina												R	RT
Green Crombec Sylvietta virens													RT
Northern Crombec Sylvietta brachyura								R		R				R
African Moustached Warbler Melocichla mentalis										R				RT
Zitting Cisticola Cisticola juncidis											R
Short-winged Cisticola Cisticola brachypterus														R
Whistling Cisticola Cisticola lateralis														RT
Red-faced Cisticola Cisticola erythrops										R
Winding Cisticola Cisticola galactotes														RT
Tawny-flanked Prinia Prinia subflava								RT	RT	RT	R	R	RT	RT
Yellow-breasted Apalis Apalis flavida								RT
Sharpe's Apalis Apalis sharpii												R
Grey-backed Camaroptera Camaroptera brachyura								RT		RT	RT	RT	RT	RT
Green-backed Eremomela Eremomela pusilla														RT
Rufous-crowned Eremomela Eremomela badiceps												R	R
Great Reed Warbler Acrocephalus arundinaceus														RT
Melodious Warbler Hippolais polyglotta								R		R			R
Fanti Saw-wing Psalidoprocne obscura										R	R			RT
Rufous-chested Swallow Cecropis semirufa											R			R
Lesser Striped Swallow Cercropis abyssinica										R	RT	R	RT	RT
Preuss's Cliff Swallow Petrochelidon preussi														R
White-throated Blue Swallow Hirundo nigrita											R
Barn Swallow Hirundo rustica											R		RT	RT
Red-chested Swallow Hirundo lucida										R	RT	R	RT	R
Little Greenbul Eurillas virens										R	RT	R	RT	RT
Little Grey Greenbul Eurillas gracilis													RT
Ansorge's Greenbul Eurillas ansorgei														RT
Slender-billed Greenbul Stelgidillas gracilirostris												RT
Simple Greenbul Chlorocichla simplex										R	RT	RT	RT	RT
Swamp Palm Bulbul Thescelocichla leucopleura											RT			R
Leaf-love Pyrrhurus scandens										R	RT		RT	RT
White-throated Bulbul Phyllastrephus albigularis														R
Green-tailed Bristlebill Bleda eximius													R
Common Bulbul Pycnonotus barbatus								RT	RT	RT	RT	RT	RT	RT
Willow Warbler Phylloscopus trochilus									RT	R		RT		RT
Yellow White-eye Zosterops senegalensis								RT		R			RT
Brown Babbler Turdoides plebejus								R	RT
Purple Glossy Starling Lamprotornis purpureus								RT						RT
Greater Blue-eared Starling Lamprotornis chalybaeus													RT
Splendid Starling Lamprotornis splendidus											R	RT	RT	R
Violet-backed Starling Cinnyricinclus leucogaster											RT		RT	R
Cassin's Flycatcher Muscicapa cassini													RT
Little Grey Flycatcher Muscicapa epulata												RT
Ashy Flycatcher Muscicapa caerulescens										R
Lead-coloured Flycatcher Myioparus plumbeus								RT						R
Snowy-crowned Robin-Chat Cossypha niveicapilla										RT
Pied Flycatcher Ficedula hypoleuca								RT	RT
Whinchat Saxicola rubetra														R
African Thrush Turdus pelios								R	RT	RT		RT	R	RT
Number of species recorded								60	50	90	68	79	86	114
Number of species recorded on transects								41	33	35	31	50	55	61
